# Supplementary material for: Laubuka tenella, a new species of cyprinid fish from southeastern Bangladesh and southwestern Myanmar (Teleostei, Cyprinidae, Danioninae)
Source: Zookeys. 2018 Mar 12;(742):105–26. doi: 10.3897/zookeys.742.22510 (PMC5904547; doi:10.3897/zookeys.742.22510)
Supplement: XML Treatment for Laubuka tenella [file zookeys.742.22510-treatment1.xml]

<!DOCTYPE tp:taxon-treatment
  PUBLIC "-//TaxonX//DTD Taxonomic Treatment Publishing DTD v0 20100105//EN" "tax-treatment-NSO.dtd">
<tp:taxon-treatment xmlns:tp="http://www.plazi.org/taxpub"><tp:treatment-meta><kwd-group><label>Taxon classification</label><kwd><named-content xmlns:xlink="http://www.w3.org/1999/xlink" content-type="kingdom">Animalia</named-content></kwd><kwd><named-content xmlns:xlink="http://www.w3.org/1999/xlink" content-type="order">Cypriniformes</named-content></kwd><kwd><named-content xmlns:xlink="http://www.w3.org/1999/xlink" content-type="family">Cyprinidae</named-content></kwd></kwd-group><mixed-citation publication-type="journal"><person-group><name><surname>Kullander</surname><given-names>Sven O.</given-names></name><name><surname>Rahman</surname><given-names>Md. Mizanur</given-names></name><name><surname>Norén</surname><given-names>Michael</given-names></name><name><surname>Mollah</surname><given-names>Abdur Rob</given-names></name></person-group><article-title>
          <italic><tp:taxon-name><tp:taxon-name-part taxon-name-part-type="genus" reg="Laubuka">Laubuka</tp:taxon-name-part> <tp:taxon-name-part taxon-name-part-type="species" reg="tenella">tenella</tp:taxon-name-part></tp:taxon-name></italic>, a new species of cyprinid fish from southeastern Bangladesh and southwestern Myanmar (<tp:taxon-name><tp:taxon-name-part taxon-name-part-type="subclass">Teleostei</tp:taxon-name-part></tp:taxon-name>, <tp:taxon-name><tp:taxon-name-part taxon-name-part-type="family">Cyprinidae</tp:taxon-name-part></tp:taxon-name>, <tp:taxon-name><tp:taxon-name-part taxon-name-part-type="subfamily">Danioninae</tp:taxon-name-part></tp:taxon-name>)</article-title><source>Zookeys</source><day>12</day><month>3</month><year>2018</year><volume>2018</volume><issue>742</issue><fpage>105</fpage><lpage>126</lpage><pub-id pub-id-type="doi">10.3897/zookeys.742.22510</pub-id></mixed-citation></tp:treatment-meta><tp:nomenclature><tp:taxon-name>
            <tp:taxon-name-part taxon-name-part-type="genus" reg="Laubuka">Laubuka</tp:taxon-name-part>
            <tp:taxon-name-part taxon-name-part-type="species" reg="tenella">tenella</tp:taxon-name-part>
            <object-id xmlns:xlink="http://www.w3.org/1999/xlink" content-type="zoobank" xlink:type="simple">http://zoobank.org/93EB4FA4-7823-4951-A3A7-A0F99BAF3672</object-id>
          </tp:taxon-name><tp:taxon-status xmlns:xlink="http://www.w3.org/1999/xlink" xlink:type="simple">sp. n.</tp:taxon-status><xref ref-type="fig" rid="F1">Figs 1</xref><xref ref-type="fig" rid="F2">, 2</xref><xref ref-type="fig" rid="F3">, 3</xref></tp:nomenclature><tp:treatment-sec sec-type="Holotype" id="SECID0ECRAE"><title>Holotype.</title><p>(Fig. <xref ref-type="fig" rid="F1">1A</xref>). <abbrev xmlns:xlink="http://www.w3.org/1999/xlink" content-type="institution" xlink:title="University of Dhaka" id="ABBRID0EMRAE" xlink:type="simple">DU</abbrev> 9004, 42.1 mm SL. Bangladesh: Chittagong Division: Cox’s Bazar District: Naf River drainage, Domdomia stream, 10 km north of Teknaf town, 70 km south of Cox’s Bazar; <named-content xmlns:xlink="http://www.w3.org/1999/xlink" content-type="dwc:verbatimCoordinates" xlink:type="simple"><named-content content-type="geo-json" specific-use="{&#34;type&#34;:&#34;Point&#34;,&#34;coordinates&#34;:[92.263056,20.923333]}" id="NCID0EURAE" xlink:type="simple">20°55'24"N, 92°15'47"E</named-content></named-content>; M.M. Rahman et al., 9 May 2015.</p><fig id="F1" position="float" orientation="portrait"><label>Figure 1.</label><caption><p>
          <italic><tp:taxon-name><tp:taxon-name-part taxon-name-part-type="genus" reg="Laubuka">Laubuka</tp:taxon-name-part> <tp:taxon-name-part taxon-name-part-type="species" reg="tenella">tenella</tp:taxon-name-part></tp:taxon-name></italic>. <bold>A</bold> holotype, <abbrev xmlns:xlink="http://www.w3.org/1999/xlink" content-type="institution" xlink:title="University of Dhaka" id="ABBRID0EOSAE" xlink:type="simple">DU</abbrev> 9004, 42.1 mm SL. Bangladesh: Chittagong Division: Domdomia stream, 10 km north of Teknaf <bold>B</bold> <italic><tp:taxon-name><tp:taxon-name-part taxon-name-part-type="genus" reg="Laubuka">Laubuka</tp:taxon-name-part> <tp:taxon-name-part taxon-name-part-type="species" reg="tenella">tenella</tp:taxon-name-part></tp:taxon-name></italic>, paratype, <named-content xmlns:xlink="http://www.w3.org/1999/xlink" content-type="dwc:institutional_code" xlink:type="simple">NRM</named-content> 40813, 39.8 mm SL. Myanmar: Rakhine State: Thandwe River drainage, Nan Chaung, near Thandwe <bold>C</bold> <italic><tp:taxon-name><tp:taxon-name-part taxon-name-part-type="genus" reg="Laubuka">Laubuka</tp:taxon-name-part> <tp:taxon-name-part taxon-name-part-type="species" reg="tenella">tenella</tp:taxon-name-part></tp:taxon-name></italic>, paratype, <named-content xmlns:xlink="http://www.w3.org/1999/xlink" content-type="dwc:institutional_code" xlink:type="simple">NRM</named-content> 67380, 46.8 mm SL, preserved in 95% ethanol. Bangladesh: Chittagong Division, Majerchora stream, 10 km south of Cox’s Bazar.</p></caption><graphic xmlns:xlink="http://www.w3.org/1999/xlink" xlink:href="zookeys-742-105-g001.jpg" position="float" orientation="portrait" xlink:type="simple" id="oo_190704.jpg"/></fig></tp:treatment-sec><tp:treatment-sec sec-type="Paratypes" id="SECID0E3TAE"><title>Paratypes.</title><p>
            <abbrev xmlns:xlink="http://www.w3.org/1999/xlink" content-type="institution" xlink:title="University of Dhaka" id="ABBRID0ECUAE" xlink:type="simple">DU</abbrev> 9005, 6, 30.8–42.2 mm SL; <abbrev xmlns:xlink="http://www.w3.org/1999/xlink" content-type="institution" xlink:title="University of Dhaka" id="ABBRID0EHUAE" xlink:type="simple">DU</abbrev> 9006/<named-content xmlns:xlink="http://www.w3.org/1999/xlink" content-type="dwc:institutional_code" xlink:type="simple">NRM</named-content> 67845, 1, 47.4 mm SL; <abbrev xmlns:xlink="http://www.w3.org/1999/xlink" content-type="institution" xlink:title="University of Dhaka" id="ABBRID0ERUAE" xlink:type="simple">DU</abbrev> 9007/<named-content xmlns:xlink="http://www.w3.org/1999/xlink" content-type="dwc:institutional_code" xlink:type="simple">NRM</named-content> 67861, 1, 35.8 mm SL; <named-content xmlns:xlink="http://www.w3.org/1999/xlink" content-type="dwc:institutional_code" xlink:type="simple">NRM</named-content> 67862, 1, 38.4 mm SL; <named-content xmlns:xlink="http://www.w3.org/1999/xlink" content-type="dwc:institutional_code" xlink:type="simple">NRM</named-content> 69227, 1, 47.4 mm SL; <named-content xmlns:xlink="http://www.w3.org/1999/xlink" content-type="dwc:institutional_code" xlink:type="simple">NRM</named-content> 68062, 7, 33.9–45.7 mm SL; same data as holotype. <named-content xmlns:xlink="http://www.w3.org/1999/xlink" content-type="dwc:institutional_code" xlink:type="simple">NRM</named-content> 67380, 1, 46.8 mm SL; <abbrev xmlns:xlink="http://www.w3.org/1999/xlink" content-type="institution" xlink:title="University of Dhaka" id="ABBRID0EPVAE" xlink:type="simple">DU</abbrev> 9008/<named-content xmlns:xlink="http://www.w3.org/1999/xlink" content-type="dwc:institutional_code" xlink:type="simple">NRM</named-content> 67381 , 1, not measured; Bangladesh, Chittagong Division: Bakkhali River drainage, Majerchora stream, 10 km south of Cox’s Bazar; <named-content xmlns:xlink="http://www.w3.org/1999/xlink" content-type="dwc:verbatimCoordinates" xlink:type="simple"><named-content content-type="geo-json" specific-use="{&#34;type&#34;:&#34;Point&#34;,&#34;coordinates&#34;:[92.004444,21.395833]}" id="NCID0E3VAE" xlink:type="simple">21°23'45"N, 92°0'16"E</named-content></named-content>; M.M. Rahman et al., 8 May 2015. <named-content xmlns:xlink="http://www.w3.org/1999/xlink" content-type="dwc:institutional_code" xlink:type="simple">BMNH</named-content> 2018.1.31.3–5, 3, 37.9 mm SL; <named-content xmlns:xlink="http://www.w3.org/1999/xlink" content-type="dwc:institutional_code" xlink:type="simple">NRM</named-content> 40813, 15, 33.9–42.5 mm SL; <named-content xmlns:xlink="http://www.w3.org/1999/xlink" content-type="dwc:institutional_code" xlink:type="simple">NRM</named-content> 69798, 10, 29.6–37.0 mm SL; Myanmar: Rakhine State; Thandwe River drainage: Nan Chaung, a stream at 3 km on road from Thandwe (market) to Ngapali; <named-content xmlns:xlink="http://www.w3.org/1999/xlink" content-type="dwc:verbatimCoordinates" xlink:type="simple"><named-content content-type="geo-json" specific-use="{&#34;type&#34;:&#34;Point&#34;,&#34;coordinates&#34;:[94.348611,18.452222]}" id="NCID0ETWAE" xlink:type="simple">18°27'8"N, 94°20'55"E</named-content></named-content>; S.O. Kullander &amp; R. Britz, 20 Mar 1998.</p><!--PageBreak--></tp:treatment-sec><tp:treatment-sec sec-type="diagnosis" id="SECID0EZWAE"><title>Diagnosis.</title><p>Distinguished from all other species of <italic><tp:taxon-name><tp:taxon-name-part taxon-name-part-type="genus" reg="Laubuka">Laubuka</tp:taxon-name-part></tp:taxon-name></italic> except <italic><tp:taxon-name><tp:taxon-name-part taxon-name-part-type="genus" reg="Laubuka">L.</tp:taxon-name-part> <tp:taxon-name-part taxon-name-part-type="species" reg="insularis">insularis</tp:taxon-name-part></tp:taxon-name></italic>, <italic><tp:taxon-name><tp:taxon-name-part taxon-name-part-type="genus" reg="Laubuka">L.</tp:taxon-name-part> <tp:taxon-name-part taxon-name-part-type="species" reg="lankensis">lankensis</tp:taxon-name-part></tp:taxon-name></italic>, <italic><tp:taxon-name><tp:taxon-name-part taxon-name-part-type="genus" reg="Laubuka">L.</tp:taxon-name-part> <tp:taxon-name-part taxon-name-part-type="species" reg="ruhuna">ruhuna</tp:taxon-name-part></tp:taxon-name></italic>, and <italic><tp:taxon-name><tp:taxon-name-part taxon-name-part-type="genus" reg="Laubuka">L.</tp:taxon-name-part> <tp:taxon-name-part taxon-name-part-type="species" reg="varuna">varuna</tp:taxon-name-part></tp:taxon-name></italic> by the colour pattern, including a dark stripe along the middle of the posterior third of the side or slightly shorter, anteriorly replaced by 6–11 short vertical bars (vs. presence of a dark stripe along the side but absence of bars in <italic><tp:taxon-name><tp:taxon-name-part taxon-name-part-type="genus" reg="Laubuka">L.</tp:taxon-name-part> <tp:taxon-name-part taxon-name-part-type="species" reg="fasciata">fasciata</tp:taxon-name-part></tp:taxon-name></italic>, <italic><tp:taxon-name><tp:taxon-name-part taxon-name-part-type="genus" reg="Laubuka">L.</tp:taxon-name-part> <tp:taxon-name-part taxon-name-part-type="species" reg="parafasciata">parafasciata</tp:taxon-name-part></tp:taxon-name></italic>, and <italic><tp:taxon-name><tp:taxon-name-part taxon-name-part-type="genus" reg="Laubuka">L.</tp:taxon-name-part> <tp:taxon-name-part taxon-name-part-type="species" reg="trevori">trevori</tp:taxon-name-part></tp:taxon-name></italic>; plain sides or presence of a very narrow posterior stripe in <italic><tp:taxon-name><tp:taxon-name-part taxon-name-part-type="genus" reg="Laubuka">L.</tp:taxon-name-part> <tp:taxon-name-part taxon-name-part-type="species" reg="khujairokensis">khujairokensis</tp:taxon-name-part></tp:taxon-name></italic>, <italic><tp:taxon-name><tp:taxon-name-part taxon-name-part-type="genus" reg="Laubuka">L.</tp:taxon-name-part> <tp:taxon-name-part taxon-name-part-type="species" reg="latens">latens</tp:taxon-name-part></tp:taxon-name></italic>, and <italic><tp:taxon-name><tp:taxon-name-part taxon-name-part-type="genus" reg="Laubuka">L.</tp:taxon-name-part> <tp:taxon-name-part taxon-name-part-type="species" reg="laubuca">laubuca</tp:taxon-name-part></tp:taxon-name></italic>; indistinct vertical bars anteriorly on the side, followed by a dark stripe ending in a triangular spot on the caudal-fin base in <italic><tp:taxon-name><tp:taxon-name-part taxon-name-part-type="genus" reg="Laubuka">L.</tp:taxon-name-part> <tp:taxon-name-part taxon-name-part-type="species" reg="siamensis">siamensis</tp:taxon-name-part></tp:taxon-name></italic>; a few dark bars present anteriorly on the side but lateral band absent in <italic><tp:taxon-name><tp:taxon-name-part taxon-name-part-type="genus" reg="Laubuka">L.</tp:taxon-name-part> <tp:taxon-name-part taxon-name-part-type="species" reg="caeruleostigmata">caeruleostigmata</tp:taxon-name-part></tp:taxon-name></italic>). Distinguished from <italic><tp:taxon-name><tp:taxon-name-part taxon-name-part-type="genus" reg="Laubuka">L.</tp:taxon-name-part> <tp:taxon-name-part taxon-name-part-type="species" reg="fasciata">fasciata</tp:taxon-name-part></tp:taxon-name></italic>, <italic><tp:taxon-name><tp:taxon-name-part taxon-name-part-type="genus" reg="Laubuka">L.</tp:taxon-name-part> <tp:taxon-name-part taxon-name-part-type="species" reg="latens">latens</tp:taxon-name-part></tp:taxon-name></italic> and <italic><tp:taxon-name><tp:taxon-name-part taxon-name-part-type="genus" reg="Laubuka">L.</tp:taxon-name-part> <tp:taxon-name-part taxon-name-part-type="species" reg="trevori">trevori</tp:taxon-name-part></tp:taxon-name></italic> also by more dorsal-fin rays (ii.8½ vs. ii.7½) and from <italic><tp:taxon-name><tp:taxon-name-part taxon-name-part-type="genus" reg="Laubuka">L.</tp:taxon-name-part> <tp:taxon-name-part taxon-name-part-type="species" reg="siamensis">siamensis</tp:taxon-name-part></tp:taxon-name></italic> by the absence of a dark spot on the caudal-fin base. Distinguished from <italic><tp:taxon-name><tp:taxon-name-part taxon-name-part-type="genus" reg="Laubuka">L.</tp:taxon-name-part> <tp:taxon-name-part taxon-name-part-type="species" reg="insularis">insularis</tp:taxon-name-part></tp:taxon-name></italic> by fewer scales in the lateral line (29–32 vs. 34–36), shorter pelvic fin (not reaching to vent, vs. reaching to bases of anal-fin rays 3–8); from <italic><tp:taxon-name><tp:taxon-name-part taxon-name-part-type="genus" reg="Laubuka">L.</tp:taxon-name-part> <tp:taxon-name-part taxon-name-part-type="species" reg="lankensis">lankensis</tp:taxon-name-part></tp:taxon-name></italic> by fewer scales in the lateral line (29–32 vs. 34–37); from <italic><tp:taxon-name><tp:taxon-name-part taxon-name-part-type="genus" reg="Laubuka">L.</tp:taxon-name-part> <tp:taxon-name-part taxon-name-part-type="species" reg="ruhuna">ruhuna</tp:taxon-name-part></tp:taxon-name></italic> and <italic><tp:taxon-name><tp:taxon-name-part taxon-name-part-type="genus" reg="Laubuka">L.</tp:taxon-name-part> <tp:taxon-name-part taxon-name-part-type="species" reg="varuna">varuna</tp:taxon-name-part></tp:taxon-name></italic> by the presence of an entire, narrow lateral band on the posterior third of the body, vs. a series of blotches along the side which may form a broad band extending anteriorly to about the middle of the side.</p><!--PageBreak--></tp:treatment-sec><tp:treatment-sec sec-type="description" id="SECID0ED5AE"><title>Description.</title><p>Elongate, strongly compressed laterally. Predorsal contour slightly ascending, levelling out close to dorsal fin-base, minor indentation at commencement of squamation. Dorsal-fin origin marking 2/3 of standard length, immediately posterior to vertical from anal-fin origin. Dorsal-fin base contour slanting, continuous with dorsal contour of caudal peduncle; caudal peduncle only slightly tapering caudad.</p><p>
            <italic>Snout</italic> shorter than orbital diameter, triangular in lateral aspect, rounded in dorsal aspect. Mouth terminal, lower jaw at about 50° angle, tip anterior to upper jaw, not quite reaching level of upper margin of orbit. Eyes large, lateral, in middle of head length, well visible in ventral aspect of head, in dorsal aspect only slightly. Anterior nostril tubular, opening anterolaterad. Supraorbital ending anteriorly in sharp point. Long shallow frontal and rostral neuromast grooves present. Barbels absent. Tubercles absent. Lower jaw with wide band of minute papillae, tentatively identified as neuromasts. Ventral outline more arched than dorsal; slanting about straight to under pectoral-fin base, posteriorly about straight horizontal to anal-fin insertion; anal-fin base contour straight ascending. Chest flat close to isthmus; from pectoral-fin base caudad to pelvic-fin base strongly compressed, posteriorly strongly compressed and with sharp keel formed by margins of opposed left and right side abdominal scales.</p><p>All <italic>scales</italic> cycloid, thin, transparent. Lateral line anteriorly descending for about five scales, posteriorly paralleling ventral outline, ending on lower half of caudal peduncle, continued by 1–2 scales basally on caudal fin. Single row of scales along base of anal fin. Elongate axillary pelvic-fin scale present. Lateral line scales 29 (1), 30 (2), 31 (7), 32 (3) in Cox’s Bazar specimens; 29 (1), 30 (5), 31 (7) in Rakhine specimens. Predorsal scales 16 (1), 17 (6), 18 (4) in Cox’s Bazar specimens; 16 (2), 17 (7), 18 (1) in Rakhine specimens. Circumpeduncular scales 12 (27). Scales between dorsal fin origin and lateral line ½6 (28); between lateral line and anal-fin origin 3 (28), of which distal scale part of abdominal keel.</p><p>
            <italic>Dorsal-fin</italic> origin at about posterior third of body, slightly posterior to origin of anal fin; with straight distal margin, rays gradually shorter from second unbranched ray to last ray. Dorsal-fin rays ii.8½ (29). Anal fin with longer base than dorsal fin; short rounded anterior lobe, posterior rays gradually shorter. Anal-fin rays iii.16½ (3), iii.17½ (3), iii.18½ (8) in Cox’ Bazar specimens; iii.18½ (3), iii.19½ (10, iii.20½ (2) in <!--PageBreak-->Rakhine specimens. Pectoral-fin long, falcate, unbranched ray longest or unbranched and first branched ray equally long, not reaching to vent; two large scales covering bases of branched fin rays and adjacent chest. Caudal fin forked to about middle of fin. Pectoral-fin rays i.10 (1), i.11 (10), i.11 (3) in Cox’s Bazar specimens; i.10 (4), i.11 (9), i.12 (2) in Rakhine specimens. Pelvic fin inserted slightly anterior to middle of side; short, unbranched ray longest with short prolongation, not reaching to vent. Pelvic-fin rays i.5 (1), i.6 (13) in Cox’s Bazar specimens; i.6 (15) in Rakhine specimens.</p><p>
            <italic>Vertebrae</italic>: predorsal 16 (2), 17 (5), precaudal+caudal 15+18 (1), 15+19 (5), 16+19 (1), within caudal peduncle 5 (4), 6 (3) in Cox’s Bazar specimens; predorsal 16 (1), 17 (5), precaudal+caudal 15+18 (1), 15+19 (4), 16+19 (1), within caudal peduncle 5 (4), 6 (2) in Rakhine specimens.</p><p>Ground <italic>colour</italic> in formalin-fixed specimens (Figs <xref ref-type="fig" rid="F1">1A–B</xref>) pale yellowish white with diffuse grey or black markings except for round black cleithral spot size of pupil. Dorsum sparsely pigmented; brown stripe on dorsal midline from occiput to end of caudal peduncle. Thin black or brown stripe along middle of caudal peduncle or slightly longer, anteriorly replaced by 6–11 grey or brown short vertical bars, not reaching ventrally onto abdomen, less distinct in some larger specimens. A few black dots along middle of abdomen. Fins hyaline. Ethanol-fixed specimens (Fig. <xref ref-type="fig" rid="F1">1C</xref>), with silvery opercle and sides; vertical bars indistinct, dorsum grey, abdominal sides pale yellow; cleithral spot and lateral band black. Live specimens observed only in the type locality , with silvery reflections dorsally, abdomen white, sides blue, along middle a wide iridescent green cleithral spot flanked by golden (Fig. <xref ref-type="fig" rid="F2">2</xref>).</p><fig id="F2" position="float" orientation="portrait"><label>Figure 2.</label><caption><p>
          <italic><tp:taxon-name><tp:taxon-name-part taxon-name-part-type="genus" reg="Laubuka">Laubuka</tp:taxon-name-part> <tp:taxon-name-part taxon-name-part-type="species" reg="tenella">tenella</tp:taxon-name-part></tp:taxon-name></italic>, paratype from the type locality, photographed alive immediately upon capture; specimen preserved, but not possible to match with particular preserved specimen.</p></caption><graphic xmlns:xlink="http://www.w3.org/1999/xlink" xlink:href="zookeys-742-105-g002.jpg" position="float" orientation="portrait" xlink:type="simple" id="oo_190705.jpg"/></fig><!--PageBreak--></tp:treatment-sec><tp:treatment-sec sec-type="etymology" id="SECID0EEAAG"><title>Etymology.</title><p>The specific name is a Latin adjective in diminutive form, <italic>tenellus</italic>, here in the meaning of delicate, referring to the small size and the soft, delicate consistency of fresh specimens.</p></tp:treatment-sec><tp:treatment-sec sec-type="Comparative morphometry" id="SECID0EMAAG"><title>Comparative morphometry.</title><p>
            <italic><tp:taxon-name><tp:taxon-name-part taxon-name-part-type="genus" reg="Laubuka">Laubuka</tp:taxon-name-part> <tp:taxon-name-part taxon-name-part-type="species" reg="tenella">tenella</tp:taxon-name-part></tp:taxon-name></italic> is slightly more slender than <italic><tp:taxon-name><tp:taxon-name-part taxon-name-part-type="genus" reg="Laubuka">L.</tp:taxon-name-part> <tp:taxon-name-part taxon-name-part-type="species" reg="laubuca">laubuca</tp:taxon-name-part></tp:taxon-name></italic> of similar size (Tables <xref ref-type="table" rid="T1">1</xref>–<xref ref-type="table" rid="T2">2</xref>, Fig. <xref ref-type="fig" rid="F3">3</xref>), but size differences and potential sexual dimorphism between the measurement series prevent a conclusive comparison. The sample of <italic><tp:taxon-name><tp:taxon-name-part taxon-name-part-type="genus" reg="Laubuka">Laubuka</tp:taxon-name-part> <tp:taxon-name-part taxon-name-part-type="species" reg="laubuca">laubuca</tp:taxon-name-part></tp:taxon-name></italic> (N=7) is too small to establish significant linear regression parameters.</p><fig id="F3" position="float" orientation="portrait"><label>Figure 3.</label><caption><p>Body depth plotted against standard length in <italic><tp:taxon-name><tp:taxon-name-part taxon-name-part-type="genus" reg="Laubuka">Laubuka</tp:taxon-name-part> <tp:taxon-name-part taxon-name-part-type="species" reg="laubuca">laubuca</tp:taxon-name-part></tp:taxon-name></italic> and <italic><tp:taxon-name><tp:taxon-name-part taxon-name-part-type="genus" reg="Laubuka">L.</tp:taxon-name-part> <tp:taxon-name-part taxon-name-part-type="species" reg="tenella">tenella</tp:taxon-name-part></tp:taxon-name></italic>.</p></caption><graphic xmlns:xlink="http://www.w3.org/1999/xlink" xlink:href="zookeys-742-105-g003.jpg" position="float" orientation="portrait" xlink:type="simple" id="oo_190706.jpg"/></fig><table-wrap id="T1" position="float" orientation="portrait"><label>Table 1.</label><caption><p>Morphometry of <italic><tp:taxon-name><tp:taxon-name-part taxon-name-part-type="genus" reg="Laubuka">Laubuka</tp:taxon-name-part> <tp:taxon-name-part taxon-name-part-type="species" reg="tenella">tenella</tp:taxon-name-part></tp:taxon-name></italic>. Measurements are in per cent of standard length, except for standard length (in mm). SD, standard deviation; r, Pearson’s correlation coefficient; linear regression parameters calculated from measurements in mm, when ANOVA o= 0, and r&gt; 0.9. HT = Holotype.</p></caption><table id="TID0EI1AG" rules="all"><tbody><tr><th rowspan="1" colspan="1">Measurements</th><th rowspan="1" colspan="1">N</th><th rowspan="1" colspan="1">HT</th><th rowspan="1" colspan="1">Min</th><th rowspan="1" colspan="1">Max</th><th rowspan="1" colspan="1">Mean</th><th rowspan="1" colspan="1">SD</th><th rowspan="1" colspan="1">r(SL)</th><th rowspan="1" colspan="1">slope (b)</th><th rowspan="1" colspan="1">intercept (a)</th></tr><tr><td rowspan="1" colspan="1">SL (mm)</td><td rowspan="1" colspan="1">29</td><td rowspan="1" colspan="1">42.1</td><td rowspan="1" colspan="1">30.8</td><td rowspan="1" colspan="1">45.7</td><td rowspan="1" colspan="1">37.8</td><td rowspan="1" colspan="1">3.8</td><td rowspan="1" colspan="1">–</td><td rowspan="1" colspan="1">–</td><td rowspan="1" colspan="1">–</td></tr><tr><td rowspan="1" colspan="1">Body depth</td><td rowspan="1" colspan="1">28</td><td rowspan="1" colspan="1">25.2</td><td rowspan="1" colspan="1">22.4</td><td rowspan="1" colspan="1">28.0</td><td rowspan="1" colspan="1">25.3</td><td rowspan="1" colspan="1">1.4</td><td rowspan="1" colspan="1">0.93</td><td rowspan="1" colspan="1">0.306</td><td rowspan="1" colspan="1">-1.989</td></tr><tr><td rowspan="1" colspan="1">Head length</td><td rowspan="1" colspan="1">28</td><td rowspan="1" colspan="1">20.9</td><td rowspan="1" colspan="1">20.9</td><td rowspan="1" colspan="1">23.9</td><td rowspan="1" colspan="1">22.9</td><td rowspan="1" colspan="1">0.7</td><td rowspan="1" colspan="1">0.94</td><td rowspan="1" colspan="1">0.194</td><td rowspan="1" colspan="1">1.335</td></tr><tr><td rowspan="1" colspan="1">Snout length</td><td rowspan="1" colspan="1">28</td><td rowspan="1" colspan="1">6.4</td><td rowspan="1" colspan="1">6.0</td><td rowspan="1" colspan="1">7.9</td><td rowspan="1" colspan="1">7.0</td><td rowspan="1" colspan="1">0.5</td><td rowspan="1" colspan="1">0.76</td><td rowspan="1" colspan="1">–</td><td rowspan="1" colspan="1">–</td></tr><tr><td rowspan="1" colspan="1">Head depth</td><td rowspan="1" colspan="1">28</td><td rowspan="1" colspan="1">14.7</td><td rowspan="1" colspan="1">13.6</td><td rowspan="1" colspan="1">15.8</td><td rowspan="1" colspan="1">14.7</td><td rowspan="1" colspan="1">0.6</td><td rowspan="1" colspan="1">0.91</td><td rowspan="1" colspan="1">0.128</td><td rowspan="1" colspan="1">0.698</td></tr><tr><td rowspan="1" colspan="1">Head width</td><td rowspan="1" colspan="1">28</td><td rowspan="1" colspan="1">11.9</td><td rowspan="1" colspan="1">11.8</td><td rowspan="1" colspan="1">13.3</td><td rowspan="1" colspan="1">12.6</td><td rowspan="1" colspan="1">0.4</td><td rowspan="1" colspan="1">0.95</td><td rowspan="1" colspan="1">0.100</td><td rowspan="1" colspan="1">0.968</td></tr><tr><td rowspan="1" colspan="1">Upper jaw length</td><td rowspan="1" colspan="1">28</td><td rowspan="1" colspan="1">7.1</td><td rowspan="1" colspan="1">7.1</td><td rowspan="1" colspan="1">8.6</td><td rowspan="1" colspan="1">7.8</td><td rowspan="1" colspan="1">0.4</td><td rowspan="1" colspan="1">0.86</td><td rowspan="1" colspan="1">0.061</td><td rowspan="1" colspan="1">0.607</td></tr><tr><td rowspan="1" colspan="1">Lower jaw length</td><td rowspan="1" colspan="1">28</td><td rowspan="1" colspan="1">10.7</td><td rowspan="1" colspan="1">9.8</td><td rowspan="1" colspan="1">13.0</td><td rowspan="1" colspan="1">11.2</td><td rowspan="1" colspan="1">0.8</td><td rowspan="1" colspan="1">0.74</td><td rowspan="1" colspan="1">0.069</td><td rowspan="1" colspan="1">1.616</td></tr><tr><td rowspan="1" colspan="1">Orbit diameter</td><td rowspan="1" colspan="1">28</td><td rowspan="1" colspan="1">7.6</td><td rowspan="1" colspan="1">7.2</td><td rowspan="1" colspan="1">9.1</td><td rowspan="1" colspan="1">8.3</td><td rowspan="1" colspan="1">0.5</td><td rowspan="1" colspan="1">0.81</td><td rowspan="1" colspan="1">–</td><td rowspan="1" colspan="1">–</td></tr><tr><td rowspan="1" colspan="1">Interorbital width</td><td rowspan="1" colspan="1">28</td><td rowspan="1" colspan="1">10.9</td><td rowspan="1" colspan="1">10.2</td><td rowspan="1" colspan="1">12.0</td><td rowspan="1" colspan="1">11.3</td><td rowspan="1" colspan="1">0.5</td><td rowspan="1" colspan="1">0.91</td><td rowspan="1" colspan="1">0.079</td><td rowspan="1" colspan="1">1.264</td></tr><tr><td rowspan="1" colspan="1">Caudal-peduncle length</td><td rowspan="1" colspan="1">28</td><td rowspan="1" colspan="1">15.4</td><td rowspan="1" colspan="1">12.6</td><td rowspan="1" colspan="1">16.2</td><td rowspan="1" colspan="1">14.1</td><td rowspan="1" colspan="1">0.9</td><td rowspan="1" colspan="1">0.80</td><td rowspan="1" colspan="1">–</td><td rowspan="1" colspan="1">–</td></tr><tr><td rowspan="1" colspan="1">Caudal-peduncle depth</td><td rowspan="1" colspan="1">28</td><td rowspan="1" colspan="1">9.0</td><td rowspan="1" colspan="1">8.2</td><td rowspan="1" colspan="1">10.8</td><td rowspan="1" colspan="1">9.3</td><td rowspan="1" colspan="1">0.6</td><td rowspan="1" colspan="1">0.89</td><td rowspan="1" colspan="1">0.110</td><td rowspan="1" colspan="1">-0.625</td></tr><tr><td rowspan="1" colspan="1">Dorsal-fin base length</td><td rowspan="1" colspan="1">28</td><td rowspan="1" colspan="1">14.3</td><td rowspan="1" colspan="1">11.3</td><td rowspan="1" colspan="1">14.4</td><td rowspan="1" colspan="1">12.7</td><td rowspan="1" colspan="1">0.8</td><td rowspan="1" colspan="1">0.83</td><td rowspan="1" colspan="1">–</td><td rowspan="1" colspan="1">–</td></tr><tr><td rowspan="1" colspan="1">Anal-fin base length</td><td rowspan="1" colspan="1">28</td><td rowspan="1" colspan="1">23.8</td><td rowspan="1" colspan="1">23.0</td><td rowspan="1" colspan="1">26.4</td><td rowspan="1" colspan="1">24.7</td><td rowspan="1" colspan="1">1.0</td><td rowspan="1" colspan="1">0.93</td><td rowspan="1" colspan="1">0.266</td><td rowspan="1" colspan="1">-0.721</td></tr><tr><td rowspan="1" colspan="1">Predorsal length</td><td rowspan="1" colspan="1">28</td><td rowspan="1" colspan="1">65.6</td><td rowspan="1" colspan="1">64.7</td><td rowspan="1" colspan="1">72.7</td><td rowspan="1" colspan="1">67.8</td><td rowspan="1" colspan="1">1.8</td><td rowspan="1" colspan="1">0.97</td><td rowspan="1" colspan="1">0.694</td><td rowspan="1" colspan="1">-0.619</td></tr><tr><td rowspan="1" colspan="1">Preanal length</td><td rowspan="1" colspan="1">28</td><td rowspan="1" colspan="1">61.8</td><td rowspan="1" colspan="1">61.7</td><td rowspan="1" colspan="1">69.1</td><td rowspan="1" colspan="1">64.6</td><td rowspan="1" colspan="1">1.6</td><td rowspan="1" colspan="1">0.98</td><td rowspan="1" colspan="1">0.701</td><td rowspan="1" colspan="1">-2.066</td></tr><tr><td rowspan="1" colspan="1">Prepelvic length</td><td rowspan="1" colspan="1">28</td><td rowspan="1" colspan="1">41.6</td><td rowspan="1" colspan="1">41.6</td><td rowspan="1" colspan="1">45.5</td><td rowspan="1" colspan="1">43.9</td><td rowspan="1" colspan="1">1.0</td><td rowspan="1" colspan="1">0.97</td><td rowspan="1" colspan="1">0.397</td><td rowspan="1" colspan="1">1.586</td></tr><tr><td rowspan="1" colspan="1">Pectoral-fin length</td><td rowspan="1" colspan="1">28</td><td rowspan="1" colspan="1">34.0</td><td rowspan="1" colspan="1">32.9</td><td rowspan="1" colspan="1">38.9</td><td rowspan="1" colspan="1">36.3</td><td rowspan="1" colspan="1">1.7</td><td rowspan="1" colspan="1">0.86</td><td rowspan="1" colspan="1">0.265</td><td rowspan="1" colspan="1">3.688</td></tr><tr><td rowspan="1" colspan="1">Pelvic fin length</td><td rowspan="1" colspan="1">28</td><td rowspan="1" colspan="1">16.4</td><td rowspan="1" colspan="1">14.9</td><td rowspan="1" colspan="1">19.1</td><td rowspan="1" colspan="1">17.1</td><td rowspan="1" colspan="1">0.9</td><td rowspan="1" colspan="1">0.87</td><td rowspan="1" colspan="1">0.159</td><td rowspan="1" colspan="1">0.439</td></tr></tbody></table></table-wrap><table-wrap id="T2" position="float" orientation="portrait"><label>Table 2.</label><caption><p>Morphometry of <italic><tp:taxon-name><tp:taxon-name-part taxon-name-part-type="genus" reg="Laubuka">Laubuka</tp:taxon-name-part> <tp:taxon-name-part taxon-name-part-type="species" reg="laubuca">laubuca</tp:taxon-name-part></tp:taxon-name></italic>. Measurements are in per cent of standard length, except for standard length (in mm). SD, standard deviation; r, Pearson’s correlation coefficient.</p></caption><table id="TID0EQXBG" rules="all"><tbody><tr><th rowspan="1" colspan="1">N</th><th rowspan="1" colspan="1">Min</th><th rowspan="1" colspan="1">Max</th><th rowspan="1" colspan="1">Mean</th><th rowspan="1" colspan="1">SD</th><th rowspan="1" colspan="1">r(SL)</th></tr><tr><td rowspan="1" colspan="1">8</td><td rowspan="1" colspan="1">38.9</td><td rowspan="1" colspan="1">55.6</td><td rowspan="1" colspan="1">48.6</td><td rowspan="1" colspan="1">5.9</td><td rowspan="1" colspan="1"/></tr><tr><td rowspan="1" colspan="1">7</td><td rowspan="1" colspan="1">27.7</td><td rowspan="1" colspan="1">33.9</td><td rowspan="1" colspan="1">31.2</td><td rowspan="1" colspan="1">1.9</td><td rowspan="1" colspan="1">0.83</td></tr><tr><td rowspan="1" colspan="1">7</td><td rowspan="1" colspan="1">22.1</td><td rowspan="1" colspan="1">23.5</td><td rowspan="1" colspan="1">23.0</td><td rowspan="1" colspan="1">0.6</td><td rowspan="1" colspan="1">0.97</td></tr><tr><td rowspan="1" colspan="1">7</td><td rowspan="1" colspan="1">6.7</td><td rowspan="1" colspan="1">7.3</td><td rowspan="1" colspan="1">6.9</td><td rowspan="1" colspan="1">0.2</td><td rowspan="1" colspan="1">0.92</td></tr><tr><td rowspan="1" colspan="1">7</td><td rowspan="1" colspan="1">13.4</td><td rowspan="1" colspan="1">16.4</td><td rowspan="1" colspan="1">15.1</td><td rowspan="1" colspan="1">1.0</td><td rowspan="1" colspan="1">0.94</td></tr><tr><td rowspan="1" colspan="1">7</td><td rowspan="1" colspan="1">12.2</td><td rowspan="1" colspan="1">13.7</td><td rowspan="1" colspan="1">12.7</td><td rowspan="1" colspan="1">0.5</td><td rowspan="1" colspan="1">0.97</td></tr><tr><td rowspan="1" colspan="1">7</td><td rowspan="1" colspan="1">6.8</td><td rowspan="1" colspan="1">8.0</td><td rowspan="1" colspan="1">7.5</td><td rowspan="1" colspan="1">0.4</td><td rowspan="1" colspan="1">0.92</td></tr><tr><td rowspan="1" colspan="1">7</td><td rowspan="1" colspan="1">9.6</td><td rowspan="1" colspan="1">11.8</td><td rowspan="1" colspan="1">10.8</td><td rowspan="1" colspan="1">0.8</td><td rowspan="1" colspan="1">0.91</td></tr><tr><td rowspan="1" colspan="1">7</td><td rowspan="1" colspan="1">7.5</td><td rowspan="1" colspan="1">8.7</td><td rowspan="1" colspan="1">8.3</td><td rowspan="1" colspan="1">0.4</td><td rowspan="1" colspan="1">0.90</td></tr><tr><td rowspan="1" colspan="1">7</td><td rowspan="1" colspan="1">11.1</td><td rowspan="1" colspan="1">12.7</td><td rowspan="1" colspan="1">11.7</td><td rowspan="1" colspan="1">0.6</td><td rowspan="1" colspan="1">0.94</td></tr><tr><td rowspan="1" colspan="1">7</td><td rowspan="1" colspan="1">11.7</td><td rowspan="1" colspan="1">13.4</td><td rowspan="1" colspan="1">12.3</td><td rowspan="1" colspan="1">0.6</td><td rowspan="1" colspan="1">0.88</td></tr><tr><td rowspan="1" colspan="1">7</td><td rowspan="1" colspan="1">9.2</td><td rowspan="1" colspan="1">10.9</td><td rowspan="1" colspan="1">10.0</td><td rowspan="1" colspan="1">0.7</td><td rowspan="1" colspan="1">0.96</td></tr><tr><td rowspan="1" colspan="1">7</td><td rowspan="1" colspan="1">11.7</td><td rowspan="1" colspan="1">14.2</td><td rowspan="1" colspan="1">13.5</td><td rowspan="1" colspan="1">0.9</td><td rowspan="1" colspan="1">0.93</td></tr><tr><td rowspan="1" colspan="1">7</td><td rowspan="1" colspan="1">23.4</td><td rowspan="1" colspan="1">28.3</td><td rowspan="1" colspan="1">26.3</td><td rowspan="1" colspan="1">1.5</td><td rowspan="1" colspan="1">0.95</td></tr><tr><td rowspan="1" colspan="1">7</td><td rowspan="1" colspan="1">65.9</td><td rowspan="1" colspan="1">68.7</td><td rowspan="1" colspan="1">67.7</td><td rowspan="1" colspan="1">1.0</td><td rowspan="1" colspan="1">0.99</td></tr><tr><td rowspan="1" colspan="1">7</td><td rowspan="1" colspan="1">63.5</td><td rowspan="1" colspan="1">69.2</td><td rowspan="1" colspan="1">67.0</td><td rowspan="1" colspan="1">2.0</td><td rowspan="1" colspan="1">0.98</td></tr><tr><td rowspan="1" colspan="1">7</td><td rowspan="1" colspan="1">42.5</td><td rowspan="1" colspan="1">47.8</td><td rowspan="1" colspan="1">44.5</td><td rowspan="1" colspan="1">2.0</td><td rowspan="1" colspan="1">0.97</td></tr><tr><td rowspan="1" colspan="1">7</td><td rowspan="1" colspan="1">33.9</td><td rowspan="1" colspan="1">38.8</td><td rowspan="1" colspan="1">36.5</td><td rowspan="1" colspan="1">1.9</td><td rowspan="1" colspan="1">0.96</td></tr><tr><td rowspan="1" colspan="1">7</td><td rowspan="1" colspan="1">15.7</td><td rowspan="1" colspan="1">26.9</td><td rowspan="1" colspan="1">22.7</td><td rowspan="1" colspan="1">3.8</td><td rowspan="1" colspan="1">0.69</td></tr></tbody></table></table-wrap></tp:treatment-sec><tp:treatment-sec sec-type="description" id="SECID0E1DBG"><title>Phylogenetic characterization and relationships.</title><p>The Bayesian phylogenetic analysis recovered <italic><tp:taxon-name><tp:taxon-name-part taxon-name-part-type="genus" reg="Laubuka">Laubuka</tp:taxon-name-part> <tp:taxon-name-part taxon-name-part-type="species" reg="tenella">tenella</tp:taxon-name-part></tp:taxon-name></italic> as the sister species of <italic><tp:taxon-name><tp:taxon-name-part taxon-name-part-type="genus" reg="Laubuka">L.</tp:taxon-name-part> <tp:taxon-name-part taxon-name-part-type="species" reg="laubuca">laubuca</tp:taxon-name-part></tp:taxon-name></italic> (Fig. <xref ref-type="fig" rid="F4">4</xref>). COI sequences of <italic><tp:taxon-name><tp:taxon-name-part taxon-name-part-type="genus" reg="Laubuka">L.</tp:taxon-name-part> <tp:taxon-name-part taxon-name-part-type="species" reg="tenella">tenella</tp:taxon-name-part></tp:taxon-name></italic> differed from the most similar sequences, in <italic><tp:taxon-name><tp:taxon-name-part taxon-name-part-type="genus" reg="Laubuka">L.</tp:taxon-name-part> <tp:taxon-name-part taxon-name-part-type="species" reg="laubuca">laubuca</tp:taxon-name-part></tp:taxon-name></italic>, by 9 % uncorrected p-distance. The within-species variation in <italic><tp:taxon-name><tp:taxon-name-part taxon-name-part-type="genus" reg="Laubuka">L.</tp:taxon-name-part> <tp:taxon-name-part taxon-name-part-type="species" reg="tenella">tenella</tp:taxon-name-part></tp:taxon-name></italic> amounted to 0.9 %, between the Majerchora and Domdomia samples. Maximum pairwise <italic>p</italic>-distance in <italic><tp:taxon-name><tp:taxon-name-part taxon-name-part-type="genus" reg="Laubuka">L.</tp:taxon-name-part> <tp:taxon-name-part taxon-name-part-type="species" reg="laubuca">laubuca</tp:taxon-name-part></tp:taxon-name></italic> was 2.5% when the sequence <ext-link xmlns:xlink="http://www.w3.org/1999/xlink" ext-link-type="gen" xlink:href="KT353103" xlink:type="simple">KT353103</ext-link> was included, and 0.9 % when excluded. Species delimitation methods confirmed reciprocal distinctness of <italic><tp:taxon-name><tp:taxon-name-part taxon-name-part-type="genus" reg="Laubuka">L.</tp:taxon-name-part> <tp:taxon-name-part taxon-name-part-type="species" reg="laubuca">laubuca</tp:taxon-name-part></tp:taxon-name></italic> and <italic><tp:taxon-name><tp:taxon-name-part taxon-name-part-type="genus" reg="Laubuka">L.</tp:taxon-name-part> <tp:taxon-name-part taxon-name-part-type="species" reg="tenella">tenella</tp:taxon-name-part></tp:taxon-name></italic>: P ID(Liberal), the mean probability of making a correct identification of an unknown specimen of the focal species was reciprocally 0.97. At 6*10<sup>-4</sup>, Rosenberg’s P(AB) failed the null hypothesis that the combined clade (<italic><tp:taxon-name><tp:taxon-name-part taxon-name-part-type="genus" reg="Laubuka">L.</tp:taxon-name-part> <tp:taxon-name-part taxon-name-part-type="species" reg="laubuca">laubuca</tp:taxon-name-part></tp:taxon-name></italic>+<italic><tp:taxon-name><tp:taxon-name-part taxon-name-part-type="genus" reg="Laubuka">L.</tp:taxon-name-part> <tp:taxon-name-part taxon-name-part-type="species" reg="tenella">tenella</tp:taxon-name-part></tp:taxon-name></italic>) represents a single species.</p><fig id="F4" position="float" orientation="portrait"><label>Figure 4.</label><caption><p>Phylogram of relationships of <italic><tp:taxon-name><tp:taxon-name-part taxon-name-part-type="genus" reg="Laubuka">Laubuka</tp:taxon-name-part> <tp:taxon-name-part taxon-name-part-type="species" reg="tenella">tenella</tp:taxon-name-part></tp:taxon-name></italic> and similar taxa, based on a Bayesian analysis of the mitochondrial COI gene. Branch lengths are proportional to expected changes per site, visualizing estimated genetic distance. The scale bar represents number of expected substitutions per nucleotide site. Node labels show the Bayesian posterior probability of the clade. Terminal labels start with GenBank accession number and end with a locality indication when known. <italic><tp:taxon-name><tp:taxon-name-part taxon-name-part-type="genus" reg="Devario">Devario</tp:taxon-name-part> <tp:taxon-name-part taxon-name-part-type="species" reg="xyrops">xyrops</tp:taxon-name-part></tp:taxon-name></italic> and <italic><tp:taxon-name><tp:taxon-name-part taxon-name-part-type="genus" reg="Malayochela">Malayochela</tp:taxon-name-part> <tp:taxon-name-part taxon-name-part-type="species" reg="maassi">maassi</tp:taxon-name-part></tp:taxon-name></italic> are outgroup taxa. <ext-link xmlns:xlink="http://www.w3.org/1999/xlink" ext-link-type="gen" xlink:href="HM224171" xlink:type="simple">HM224171</ext-link>, identified as <italic><tp:taxon-name><tp:taxon-name-part taxon-name-part-type="genus" reg="Laubuka">Laubuka</tp:taxon-name-part> <tp:taxon-name-part taxon-name-part-type="species" reg="fasciata">fasciata</tp:taxon-name-part></tp:taxon-name></italic> in GenBank, is apparently a misidentified <italic><tp:taxon-name><tp:taxon-name-part taxon-name-part-type="genus" reg="Laubuka">L.</tp:taxon-name-part> <tp:taxon-name-part taxon-name-part-type="species" reg="laubuca">laubuca</tp:taxon-name-part></tp:taxon-name></italic>. <ext-link xmlns:xlink="http://www.w3.org/1999/xlink" ext-link-type="gen" xlink:href="JN815300" xlink:type="simple">JN815300</ext-link> and <ext-link xmlns:xlink="http://www.w3.org/1999/xlink" ext-link-type="gen" xlink:href="JN815301" xlink:type="simple">JN815301</ext-link> with locality in the Bay of Bengal off Bangladesh and India, obviously in error. CTOL samples lack locality information.</p></caption><graphic xmlns:xlink="http://www.w3.org/1999/xlink" xlink:href="zookeys-742-105-g004.jpg" position="float" orientation="portrait" xlink:type="simple" id="oo_190707.jpg"/></fig></tp:treatment-sec><tp:treatment-sec sec-type="distribution" id="SECID0EOKBG"><title>Geographical distribution and habitat.</title><p>
            <italic><tp:taxon-name><tp:taxon-name-part taxon-name-part-type="genus" reg="Laubuka">Laubuka</tp:taxon-name-part> <tp:taxon-name-part taxon-name-part-type="species" reg="tenella">tenella</tp:taxon-name-part></tp:taxon-name></italic> is known only from small streams in the vicinity of Cox’s Bazar and Teknaf in Bangladesh, and Thandwe in Myanmar (Fig. <xref ref-type="fig" rid="F5">5</xref>).</p><fig id="F5" position="float" orientation="portrait"><label>Figure 5.</label><caption><p>Map of collecting sites of <italic><tp:taxon-name><tp:taxon-name-part taxon-name-part-type="genus" reg="Laubuka">Laubuka</tp:taxon-name-part> <tp:taxon-name-part taxon-name-part-type="species" reg="laubuca">laubuca</tp:taxon-name-part></tp:taxon-name></italic> and <italic><tp:taxon-name><tp:taxon-name-part taxon-name-part-type="genus" reg="Laubuka">L.</tp:taxon-name-part> <tp:taxon-name-part taxon-name-part-type="species" reg="tenella">tenella</tp:taxon-name-part></tp:taxon-name></italic>.</p></caption><graphic xmlns:xlink="http://www.w3.org/1999/xlink" xlink:href="zookeys-742-105-g005.jpg" position="float" orientation="portrait" xlink:type="simple" id="oo_190708.jpg"/></fig><!--PageBreak--><p>Collections were made in the dry season when the streams had very little water. The type locality (Fig. <xref ref-type="fig" rid="F6">6</xref>) was in the lower course of the Domdomia stream, close to the mouth of the Naf River, flowing out of low forest into pasture associated with a village. At the time the stream was very shallow, not more than 10 m wide, with slightly turbid water and a bottom substrate of clay mixed with stones. The steep banks suggested that the water level in the monsoon season would reach a few meters higher. The associated fish fauna included <italic><tp:taxon-name><tp:taxon-name-part taxon-name-part-type="genus" reg="Aplocheilus">Aplocheilus</tp:taxon-name-part> <tp:taxon-name-part taxon-name-part-type="species" reg="panchax">panchax</tp:taxon-name-part></tp:taxon-name></italic> (Hamilton) (<tp:taxon-name><tp:taxon-name-part taxon-name-part-type="family">Aplocheilidae</tp:taxon-name-part></tp:taxon-name>), <italic><tp:taxon-name><tp:taxon-name-part taxon-name-part-type="genus" reg="Megalops">Megalops</tp:taxon-name-part> <tp:taxon-name-part taxon-name-part-type="species" reg="cyprinoides">cyprinoides</tp:taxon-name-part></tp:taxon-name></italic> (Broussonet) (<tp:taxon-name><tp:taxon-name-part taxon-name-part-type="family">Megalopidae</tp:taxon-name-part></tp:taxon-name>), <italic><tp:taxon-name><tp:taxon-name-part taxon-name-part-type="genus" reg="Acentrogobius">Acentrogobius</tp:taxon-name-part> <tp:taxon-name-part taxon-name-part-type="species" reg="caninus">caninus</tp:taxon-name-part></tp:taxon-name></italic> (Valenciennes) (<tp:taxon-name><tp:taxon-name-part taxon-name-part-type="family">Gobiidae</tp:taxon-name-part></tp:taxon-name>), <italic><tp:taxon-name><tp:taxon-name-part taxon-name-part-type="genus" reg="Eleotris">Eleotris</tp:taxon-name-part> <tp:taxon-name-part taxon-name-part-type="species" reg="melanosoma">melanosoma</tp:taxon-name-part></tp:taxon-name></italic> Bleeker (<tp:taxon-name><tp:taxon-name-part taxon-name-part-type="family">Eleotrididae</tp:taxon-name-part></tp:taxon-name>), <italic><tp:taxon-name><tp:taxon-name-part taxon-name-part-type="genus" reg="Dermogenys">Dermogenys</tp:taxon-name-part> <tp:taxon-name-part taxon-name-part-type="species" reg="burmanica">burmanica</tp:taxon-name-part></tp:taxon-name></italic> Mukerji (Zenarchopterdae), <!--PageBreak--><!--PageBreak-->and <tp:taxon-name><tp:taxon-name-part taxon-name-part-type="genus" reg="Oryzias">Oryzias</tp:taxon-name-part> <tp:taxon-name-part taxon-name-part-type="uncertainty-rank">cf.</tp:taxon-name-part> <tp:taxon-name-part taxon-name-part-type="species" reg="dancena">dancena</tp:taxon-name-part></tp:taxon-name> (Hamilton) (<tp:taxon-name><tp:taxon-name-part taxon-name-part-type="family">Adrianichthyidae</tp:taxon-name-part></tp:taxon-name>), reflecting proximity to the Naf River estuary. Other associated species in the Domdomia stream were identified as <italic><tp:taxon-name><tp:taxon-name-part taxon-name-part-type="genus" reg="Glossogobius">Glossogobius</tp:taxon-name-part> <tp:taxon-name-part taxon-name-part-type="species" reg="giuris">giuris</tp:taxon-name-part></tp:taxon-name></italic> (Hamilton) (<tp:taxon-name><tp:taxon-name-part taxon-name-part-type="family">Gobiidae</tp:taxon-name-part></tp:taxon-name>), <italic><tp:taxon-name><tp:taxon-name-part taxon-name-part-type="genus" reg="Channa">Channa</tp:taxon-name-part> <tp:taxon-name-part taxon-name-part-type="species" reg="gachua">gachua</tp:taxon-name-part></tp:taxon-name></italic> (Hamilton), <italic><tp:taxon-name><tp:taxon-name-part taxon-name-part-type="genus" reg="Channa">C.</tp:taxon-name-part> <tp:taxon-name-part taxon-name-part-type="species" reg="punctata">punctata</tp:taxon-name-part></tp:taxon-name></italic> (Bloch) (<tp:taxon-name><tp:taxon-name-part taxon-name-part-type="family">Channidae</tp:taxon-name-part></tp:taxon-name>), <italic><tp:taxon-name><tp:taxon-name-part taxon-name-part-type="genus" reg="Danio">Danio</tp:taxon-name-part></tp:taxon-name></italic> sp., <italic><tp:taxon-name><tp:taxon-name-part taxon-name-part-type="genus" reg="Devario">Devario</tp:taxon-name-part> <tp:taxon-name-part taxon-name-part-type="species" reg="anomalus">anomalus</tp:taxon-name-part></tp:taxon-name></italic> Conway, Mayden &amp; Tang, <italic><tp:taxon-name><tp:taxon-name-part taxon-name-part-type="genus" reg="Devario">Devario</tp:taxon-name-part> <tp:taxon-name-part taxon-name-part-type="species" reg="coxi">coxi</tp:taxon-name-part></tp:taxon-name></italic> Kullander, Rahman, Norén &amp; Mollah, <italic><tp:taxon-name><tp:taxon-name-part taxon-name-part-type="genus" reg="Esomus">Esomus</tp:taxon-name-part> <tp:taxon-name-part taxon-name-part-type="species" reg="danrica">danrica</tp:taxon-name-part></tp:taxon-name></italic> (Hamilton), <italic><tp:taxon-name><tp:taxon-name-part taxon-name-part-type="genus" reg="Pethia">Pethia</tp:taxon-name-part> <tp:taxon-name-part taxon-name-part-type="species" reg="ticto">ticto</tp:taxon-name-part></tp:taxon-name></italic> (Hamilton), <italic><tp:taxon-name><tp:taxon-name-part taxon-name-part-type="genus" reg="Puntius">Puntius</tp:taxon-name-part> <tp:taxon-name-part taxon-name-part-type="species" reg="chola">chola</tp:taxon-name-part></tp:taxon-name></italic> (Hamilton), and <italic><tp:taxon-name><tp:taxon-name-part taxon-name-part-type="genus" reg="Rasbora">Rasbora</tp:taxon-name-part> <tp:taxon-name-part taxon-name-part-type="species" reg="rasbora">rasbora</tp:taxon-name-part></tp:taxon-name></italic> (Hamilton (<tp:taxon-name><tp:taxon-name-part taxon-name-part-type="family">Cyprinidae</tp:taxon-name-part></tp:taxon-name>).</p><p>The Majerchora stream, in a hilly landscape with low forest near the sea, was very small, less than 1 m wide, and not more than about 30 cm deep. The water was only slightly turbid, flowing slowly over a bottom of sand and clay. Very few fish specimens were collected at this site; associated species were identified as <italic><tp:taxon-name><tp:taxon-name-part taxon-name-part-type="genus" reg="Danio">Danio</tp:taxon-name-part></tp:taxon-name></italic> sp., <italic><tp:taxon-name><tp:taxon-name-part taxon-name-part-type="genus" reg="Devario">Devario</tp:taxon-name-part> <tp:taxon-name-part taxon-name-part-type="species" reg="coxi">coxi</tp:taxon-name-part></tp:taxon-name></italic>, and <italic><tp:taxon-name><tp:taxon-name-part taxon-name-part-type="genus" reg="Pethia">Pethia</tp:taxon-name-part> <tp:taxon-name-part taxon-name-part-type="species" reg="ticto">ticto</tp:taxon-name-part></tp:taxon-name></italic> (<tp:taxon-name><tp:taxon-name-part taxon-name-part-type="family">Cyprinidae</tp:taxon-name-part></tp:taxon-name>).</p><p>The locality in Myanmar was a stagnant pool in a desiccated small river, with leaf litter and sand on the bottom. The associated species were identified as <italic><tp:taxon-name><tp:taxon-name-part taxon-name-part-type="genus" reg="Anguilla">Anguilla</tp:taxon-name-part></tp:taxon-name></italic> sp. (<tp:taxon-name><tp:taxon-name-part taxon-name-part-type="family">Anguillidae</tp:taxon-name-part></tp:taxon-name>), <italic><tp:taxon-name><tp:taxon-name-part taxon-name-part-type="genus" reg="Aplocheilus">Aplocheilus</tp:taxon-name-part> <tp:taxon-name-part taxon-name-part-type="species" reg="panchax">panchax</tp:taxon-name-part></tp:taxon-name></italic> (<tp:taxon-name><tp:taxon-name-part taxon-name-part-type="family">Aplocheilidae</tp:taxon-name-part></tp:taxon-name>), <italic><tp:taxon-name><tp:taxon-name-part taxon-name-part-type="genus" reg="Channa">Channa</tp:taxon-name-part></tp:taxon-name></italic> sp. (<tp:taxon-name><tp:taxon-name-part taxon-name-part-type="family">Channidae</tp:taxon-name-part></tp:taxon-name>), <italic><tp:taxon-name><tp:taxon-name-part taxon-name-part-type="genus" reg="Danio">Danio</tp:taxon-name-part> <tp:taxon-name-part taxon-name-part-type="species" reg="aesculapii">aesculapii</tp:taxon-name-part></tp:taxon-name></italic> Kullander &amp; Fang, <italic><tp:taxon-name><tp:taxon-name-part taxon-name-part-type="genus" reg="Pethia">Pethia</tp:taxon-name-part></tp:taxon-name></italic> sp., <italic><tp:taxon-name><tp:taxon-name-part taxon-name-part-type="genus" reg="Puntius">Puntius</tp:taxon-name-part> <tp:taxon-name-part taxon-name-part-type="species" reg="chola">chola</tp:taxon-name-part></tp:taxon-name></italic>, <tp:taxon-name><tp:taxon-name-part taxon-name-part-type="genus" reg="Rasbora">Rasbora</tp:taxon-name-part> <tp:taxon-name-part taxon-name-part-type="uncertainty-rank">cf.</tp:taxon-name-part> <tp:taxon-name-part taxon-name-part-type="species" reg="daniconius">daniconius</tp:taxon-name-part></tp:taxon-name> (Hamilton), <italic><tp:taxon-name><tp:taxon-name-part taxon-name-part-type="genus" reg="Rasbora">Rasbora</tp:taxon-name-part> <tp:taxon-name-part taxon-name-part-type="species" reg="rasbora">rasbora</tp:taxon-name-part></tp:taxon-name></italic> (<tp:taxon-name><tp:taxon-name-part taxon-name-part-type="family">Cyprinidae</tp:taxon-name-part></tp:taxon-name>), and <italic><tp:taxon-name><tp:taxon-name-part taxon-name-part-type="genus" reg="Lepidocephalichthys">Lepidocephalichthys</tp:taxon-name-part> <tp:taxon-name-part taxon-name-part-type="species" reg="berdmorei">berdmorei</tp:taxon-name-part></tp:taxon-name></italic> (Blyth) (<tp:taxon-name><tp:taxon-name-part taxon-name-part-type="family">Cobitidae</tp:taxon-name-part></tp:taxon-name>).</p><fig id="F6" position="float" orientation="portrait"><label>Figure 6.</label><caption><p>Domdomia stream, the type locality of <italic><tp:taxon-name><tp:taxon-name-part taxon-name-part-type="genus" reg="Laubuka">Laubuka</tp:taxon-name-part> <tp:taxon-name-part taxon-name-part-type="species" reg="tenella">tenella</tp:taxon-name-part></tp:taxon-name></italic>, 9 May 2015.</p></caption><graphic xmlns:xlink="http://www.w3.org/1999/xlink" xlink:href="zookeys-742-105-g006.jpg" position="float" orientation="portrait" xlink:type="simple" id="oo_190709.jpg"/></fig></tp:treatment-sec></tp:taxon-treatment>
